# Supplementary material for: Assessment of diagnostic reasoning in acute vertigo using vignette-based tools: A cross-sectional comparison between general practitioners and final-year medical students
Source: PLoS One. 2026 Jul 15;21(7):e0347129. doi: 10.1371/journal.pone.0347129 (PMC13372113; doi:10.1371/journal.pone.0347129)
Supplement: S3 Table — Fully anonymized dataset used for all analyses presented in the manuscript. The dataset contains no directly or indirectly identifying information. (XLSX) [file pone.0347129.s003.xlsx]

## Sheet: KFP_Panel_score
ID	KFP_panel_score_on8
1	8
2	5
3	5
4	7
5	5
6	8
7	7
8	8
9	8
10	5
11	5
12	8
13	6
14	7
15	6
16	6
17	6
18	7
19	8
20	8

## Sheet: Students_score
ID	SCT_Score_on12	KFP_score_on8	Score_on20
1	9.18	2026-10-08	17.30
2	6.53	4.70	11.20
3	9.80	2.00	11.80
4	5.65	5.40	2026-10-11
5	2026-08-04	4.00	2026-10-08
6	2026-03-06	6.20	12.20
7	6.14	4.70	10.80
8	9.54	6.20	15.70
9	9.50	7.00	16.50
10	2026-02-05	3.50	8.50
11	8.79	5.70	14.50
12	9.88	7.50	17.40
13	10.36	5.80	16.20
14	5.90	5.70	11.60
15	8.45	6.40	14.90
16	5.48	4.20	9.70
17	4.95	7.60	12.60
18	7.39	5.70	2026-10-13
19	8.61	6.40	15.00
20	2026-04-04	5.20	9.20
21	2026-10-07	5.70	12.80
22	8.48	3.90	12.40
23	4.60	2.70	7.30
24	8.45	5.80	14.30
25	6.70	5.90	12.60
26	5.55	6.80	12.30
27	2026-11-06	3.90	10.00
28	6.64	3.30	9.90
29	5.75	3.60	9.30
30	2026-08-06	5.90	12.00
31	7.30	3.40	10.70
32	8.00	6.40	14.40
33	9.36	5.70	2026-10-15
34	5.80	4.50	10.30
35	9.34	6.40	15.70
36	6.92	5.70	12.60
37	6.67	5.70	12.40
38	7.78	5.90	13.70
39	8.00	6.40	14.40
40	5.41	3.90	9.30
41	6.29	3.20	9.50
42	2026-01-07	2026-10-05	2026-10-12
43	6.24	2026-10-05	11.30
44	9.41	7.00	16.40
45	4.90	4.20	2026-10-09
46	8.52	4.60	2026-10-13
47	6.15	4.40	10.50
48	7.41	5.90	13.30
49	8.92	5.20	2026-10-14
50	6.20	3.70	9.90
51	5.82	4.40	10.20
52	6.86	4.20	2026-10-11
53	7.89	2026-10-06	14.00
54	11.00	5.80	16.80
55	7.70	7.60	15.30
56	7.97	7.00	15.00
57	8.40	2026-10-08	16.50
58	5.57	6.30	11.90
59	8.16	4.40	12.60
60	2026-09-07	5.60	12.70
61	5.43	2.80	8.20
62	7.49	4.40	11.90
63	9.42	2026-10-05	14.50
64	2026-05-07	4.00	11.00
65	3.74	5.90	9.60
66	3.25	2.90	6.20
67	2026-11-07	6.90	14.00
68	8.52	6.50	15.00
69	2026-04-04	6.20	10.20
70	10.17	7.60	17.80
71	2026-11-03	5.80	8.90
72	7.91	5.60	13.50
73	2026-03-06	5.50	11.50
74	5.65	3.30	8.90
75	8.20	3.30	11.50
76	8.42	4.70	2026-10-13
77	6.26	5.80	2026-10-12
78	7.74	5.00	12.70
79	4.59	5.60	10.20
80	5.90	3.50	9.40
81	7.85	6.00	13.90
82	6.50	4.50	11.00
83	8.29	6.40	14.70
84	6.29	3.20	9.50
85	3.50	2.30	5.80
86	6.71	2.80	9.50
87	8.00	5.90	13.90
88	7.68	5.50	13.20
89	8.36	5.90	14.30
90	8.33	2.80	2026-10-11
91	5.31	5.00	10.30
92	7.52	6.50	14.00

## Sheet: GPs_score
ID	SCT_Score_on12	KFP_score_on8	Score_on20
1	6.42	6.20	12.60
2	8.23	5.40	13.60
3	5.63	3.40	9.00
4	5.79	5.00	10.80
5	5.33	4.70	10.00
6	9.70	3.40	2026-10-13
7	5.65	5.30	11.00
8	6.81	5.70	12.50
9	2026-03-09	3.30	12.30
10	5.98	5.40	11.40
11	7.25	5.60	12.90
12	8.47	5.20	13.70
13	7.58	4.20	11.80
14	5.29	2026-10-04	9.40
15	2.65	5.60	8.20
16	8.81	2026-10-04	12.90
17	5.73	4.50	10.20
18	7.27	3.60	10.90
19	8.58	5.30	13.90
20	5.94	2026-10-04	10.00
21	6.78	4.70	11.50
22	4.97	5.70	10.70
23	5.17	4.70	9.90
24	6.83	4.00	10.80
25	4.99	3.40	8.40
26	8.22	3.50	11.70
27	8.51	4.50	13.00
28	4.58	5.60	10.20
29	10.29	5.30	15.60
30	6.56	5.90	12.50
31	3.58	5.60	9.20
32	4.18	4.20	8.40
33	2026-06-01	5.40	6.50
34	5.28	2026-10-04	9.40
35	5.82	2026-10-05	10.90
36	7.89	5.70	13.60
37	3.19	4.50	7.70
38	6.31	6.30	12.60
39	8.83	4.60	13.40
40	2026-10-05	4.50	9.60
41	3.91	5.70	9.60
42	6.46	3.50	10.00
43	6.89	3.00	9.90
44	8.33	4.60	12.90
45	3.79	5.90	9.70
46	2026-03-07	4.70	11.70
47	5.45	3.90	9.30
48	6.88	4.70	11.60
49	6.00	5.90	11.90
50	5.84	3.90	9.70
51	4.54	4.20	8.70
52	2026-10-04	1.80	5.90
53	6.72	3.60	10.30
54	2.49	1.90	4.40
55	2026-05-06	4.00	10.00
56	1.82	2026-10-03	4.90
57	4.62	2.90	7.50
58	6.26	2.90	9.20
59	9.25	5.30	14.60
60	5.52	2026-10-04	9.60
61	2.89	2.60	5.50
62	7.49	3.40	10.90
63	6.90	5.70	12.60
64	7.98	5.80	13.80
65	5.00	3.90	8.90
66	7.58	4.60	12.20
67	6.42	5.20	11.60
68	6.51	5.20	11.70
69	7.59	2.90	10.50
70	7.95	3.90	11.80
71	4.67	4.30	9.00
72	7.26	3.40	10.70
73	3.95	2026-10-04	8.00
74	4.65	3.50	8.20
75	7.67	4.70	12.40
76	2026-03-08	3.20	11.20
77	6.79	6.40	13.20
78	6.84	2026-10-04	10.90
79	2026-05-05	4.30	9.30
80	5.56	3.50	2026-10-09
81	6.38	5.70	2026-10-12
82	7.45	3.00	10.50
83	2026-07-05	6.20	11.30
84	3.98	2026-10-03	2026-10-07
85	7.52	2026-10-05	12.60
86	6.89	3.20	2026-10-10
87	7.65	4.70	12.40
88	6.96	2026-10-05	2026-10-12
89	6.90	5.60	12.50
90	6.22	3.70	9.90
91	8.29	4.60	12.90
92	7.24	5.70	12.90
93	8.13	3.50	11.60
94	4.76	6.30	2026-10-11
95	6.51	4.40	10.90
96	7.62	4.50	2026-10-12
97	5.88	2.70	8.60
98	6.92	4.00	10.90
99	7.68	3.60	11.30
100	6.45	3.50	9.90
101	9.25	5.80	2026-10-15
102	6.69	4.20	10.90
103	7.65	7.00	14.60
104	8.00	2026-10-04	2026-10-12
105	5.84	4.20	10.00
106	5.97	4.40	10.40
107	6.81	5.90	12.70
108	5.98	4.70	10.70
109	7.70	4.50	12.20
110	6.39	5.20	11.60
111	6.68	4.60	11.30
112	7.94	6.40	14.30
113	6.97	3.50	10.50
114	7.49	3.50	11.00
115	8.60	5.30	13.90
116	6.95	1.90	8.80
117	5.86	5.80	11.70
118	9.16	5.30	14.50
119	5.79	4.40	10.20
120	4.97	6.40	11.40
121	8.22	4.50	12.70
122	6.85	4.60	11.40
123	8.13	4.80	12.90
124	9.83	5.70	15.50
125	7.29	4.70	12.00
126	6.00	3.20	9.20
127	7.79	5.80	13.60
128	6.58	5.70	12.30
129	6.29	3.90	10.20
130	10.00	5.90	15.90
131	5.94	4.40	10.30
132	5.40	3.00	8.40
133	8.65	6.40	15.00
134	5.72	5.20	10.90
135	5.63	4.70	10.30
136	3.39	3.00	6.40
137	6.69	4.20	10.90
138	6.55	5.80	12.40
139	9.45	3.90	13.40
140	6.00	3.90	9.90
141	4.65	4.20	8.90
142	8.32	4.00	12.30
143	6.53	6.40	12.90
144	6.33	3.80	2026-10-10
145	4.34	3.40	7.70
146	7.68	5.30	13.00
147	2026-02-09	5.20	14.20
148	7.29	6.90	14.20
149	7.40	2026-10-04	11.50
150	7.29	3.90	11.20
151	4.64	3.80	8.40
152	5.63	2.90	8.50
153	4.40	3.90	8.30
154	2026-07-06	4.90	11.00
155	2026-02-05	2.90	7.90
156	8.80	5.90	14.70
157	5.36	2.40	7.80
158	5.68	4.60	10.30
159	4.13	5.20	9.30
160	8.49	2.90	11.40
161	4.59	4.80	9.40
162	7.29	3.00	10.30
163	4.57	4.90	9.50
164	2026-03-04	2.30	6.30
165	5.40	4.50	9.90
166	6.44	5.90	12.30
167	5.65	2.90	8.60
168	4.23	3.90	2026-10-08
169	4.84	3.90	8.70
170	4.49	3.40	7.90
171	2026-04-07	3.50	10.50
172	4.81	3.50	8.30
173	3.37	3.30	6.70

## Sheet: GPs_Demographics
ID	Q1	Q2	Q3	Q4	Q5	Q6	Q7	Q8	Q9
1	Female	Solo	1	Yes	Yes	No	21 - 30	0 to 5	No
2	Male	Group	1	NA	Yes	No	61 - 70	5 to 10	No
3	Female	Solo	1	Yes	No	No	21 - 30	0 to 5	No
4	Male	Group	1	Yes	No	No	21 - 30	0 to 5	No
5	Female	Solo	1	Yes	No	No	21 - 30	0 to 5	No
6	Male	Solo	1	No	No	No	21 - 30	0 to 5	No
7	Female	Solo	1	NA	No	No	31 - 40	0 to 5	No
8	Male	Solo	1	Yes	Yes	No	21 - 30	0 to 5	No
9	Male	Solo	1	Yes	No	No	21 - 30	0 to 5	No
10	Male	Solo	NA	Yes	Yes	Yes	21 - 30	0 to 5	No
11	Male	Solo	1	Yes	No	No	21 - 30	0 to 5	No
12	Male	Solo	1	No	No	Yes	21 - 30	0 to 5	No
13	Female	Solo	1	Yes	No	No	11 - 20	0 to 5	No
14	Male	Solo	36	NA	No	Yes	11 - 20	0 to 5	No
15	Female	Solo	4	Yes	No	No	31 - 40	5 to 10	No
16	Female	Group	3	No	No	No	11 - 20	0 to 5	Yes
17	Male	Group	15	Yes	Yes	Yes	31 - 40	0 to 5	No
18	Female	Solo	NA	Yes	No	No	11 - 20	0 to 5	No
19	Female	Group	5	Yes	No	No	21 - 30	5 to 10	Yes
20	Female	Solo	NA	Yes	No	Yes	11 - 20	0 to 5	No
21	Male	Solo	1	Yes	Yes	Yes	21 - 30	5 to 10	No
22	Female	Solo	1	No	No	No	21 - 30	0 to 5	No
23	Female	Group	12	Yes	No	No	21 - 30	0 to 5	No
24	Male	Group	19	Yes	Yes	Yes	21 - 30	0 to 5	Yes
25	Female	Solo	2	No	No	Yes	21 - 30	0 to 5	No
26	Male	Group	14	Yes	No	Yes	21 - 30	0 to 5	No
27	Male	Solo	1	Yes	No	No	21 - 30	0 to 5	No
28	Male	Group	5	No	No	No	21 - 30	0 to 5	No
29	Male	Group	25	Yes	No	No	21 - 30	0 to 5	No
30	Male	Solo	NA	NA	No	Yes	31 - 40	0 to 5	No
31	Male	Group	11	Yes	No	No	31 - 40	10 to 15	No
32	Female	Group	23	Yes	No	No	21 - 30	5 to 10	No
33	Male	Solo	32	No	No	No	41 - 50	5 to 10	No
34	Female	Solo	NA	No	No	No	21 - 30	5 to 10	No
35	Female	Group	4	Yes	No	No	21 - 30	0 to 5	No
36	Female	Group	1	NA	No	No	21 - 30	0 to 5	No
37	Male	Group	34	Yes	No	No	41 - 50	5 to 10	No
38	Female	Group	5	No	No	No	51 - 60	10 to 15	Yes
39	Female	Group	11	Yes	No	Yes	21 - 30	5 to 10	No
40	Male	Group	21	No	No	No	31 - 40	5 to 10	No
41	Female	Solo	13	Yes	Yes	No	21 - 30	0 to 5	No
42	Male	Group	1	Yes	No	No	21 - 30	0 to 5	No
43	Female	Solo	1	No	No	No	21 - 30	0 to 5	No
44	Male	Group	1	No	No	Yes	21 - 30	0 to 5	No
45	Female	Solo	13	Yes	No	No	21 - 30	0 to 5	No
46	Male	Group	15	Yes	No	No	41 - 50	0 to 5	No
47	Female	Group	33	No	No	No	31 - 40	0 to 5	No
48	Female	Solo	11	Yes	No	No	21 - 30	0 to 5	No
49	Male	Group	6	Yes	No	No	21 - 30	0 to 5	No
50	Male	Group	25	No	No	No	21 - 30	0 to 5	No
51	Male	Group	4	No	No	No	21 - 30	0 to 5	No
52	Male	Solo	NA	Yes	Yes	No	21 - 30	0 to 5	No
53	Female	Group	12	NA	No	No	21 - 30	0 to 5	No
54	Male	Group	4	Yes	Yes	No	31 - 40	0 to 5	No
55	Female	Group	24	Yes	No	No	31 - 40	0 to 5	No
56	Male	Group	15	Yes	No	Yes	21 - 30	0 to 5	No
57	Male	Group	16	NA	Yes	No	31 - 40	5 to 10	No
58	Female	Solo	4	NA	No	No	21 - 30	0 to 5	No
59	Female	Group	4	NA	No	No	21 - 30	5 to 10	No
60	Male	Solo	22	Yes	No	No	21 - 30	0 to 5	No
61	Male	Group	11	Yes	Yes	No	21 - 30	0 to 5	No
62	Female	Group	11	Yes	No	No	11 - 20	0 to 5	No
63	Female	Group	8	No	No	No	21 - 30	0 to 5	Yes
64	Male	Group	40	NA	No	Yes	21 - 30	0 to 5	Yes
65	Male	Group	3	Yes	No	No	21 - 30	0 to 5	No
66	Female	Group	30	NA	No	Yes	21 - 30	0 to 5	No
67	Male	Solo	23	Yes	No	No	11 - 20	0 to 5	No
68	Male	Group	15	Yes	No	No	21 - 30	0 to 5	No
69	Male	Group	30	No	No	No	31 - 40	0 to 5	No
70	Female	Group	14	NA	No	Yes	21 - 30	0 to 5	No
71	Female	Group	10	Yes	No	Yes	21 - 30	0 to 5	No
72	Female	Solo	2	Yes	No	No	21 - 30	5 to 10	No
73	Female	Group	11	NA	No	No	21 - 30	0 to 5	No
74	Male	Group	16	Yes	No	Yes	31 - 40	10 to 15	No
75	Female	Group	4	Yes	No	No	21 - 30	0 to 5	No
76	Female	Solo	11	Yes	Yes	No	11 - 20	0 to 5	No
77	Female	Group	4	Yes	Yes	No	21 - 30	0 to 5	Yes
78	Female	Group	4	No	No	No	11 - 20	0 to 5	No
79	Male	Group	6	Yes	Yes	No	51 - 60	5 to 10	Yes
80	Female	Solo	16	Yes	No	No	31 - 40	0 to 5	No
81	Male	Solo	1	No	No	No	41 - 50	0 to 5	No
82	Female	Group	15	NA	No	No	21 - 30	0 to 5	Yes
83	Male	Group	20	Yes	No	Yes	31 - 40	0 to 5	Yes
84	Female	Group	24	Yes	Yes	No	31 - 40	0 to 5	No
85	Female	Clinique	3	Yes	Yes	No	21 - 30	0 to 5	No
86	Female	Group	11	Yes	No	No	21 - 30	0 to 5	No
87	Male	Group	5	Yes	No	No	21 - 30	10 to 15	No
88	Female	Group	21	NA	No	Yes	21 - 30	0 to 5	No
89	Female	Solo	7	No	No	No	21 - 30	5 to 10	No
90	Male	Group	3	Yes	No	No	21 - 30	0 to 5	No
91	Female	Group	9	Yes	No	No	21 - 30	0 to 5	No
92	Female	Solo	10	NA	Yes	No	21 - 30	0 to 5	No
93	Female	Group	8	Yes	No	No	21 - 30	0 to 5	No
94	Female	Group	5	Yes	No	No	31 - 40	0 to 5	Yes
95	Female	Solo	1	Yes	No	No	21 - 30	0 to 5	No
96	Female	Group	3	Yes	No	Yes	21 - 30	0 to 5	No
97	Female	Solo	1	No	No	No	21 - 30	0 to 5	No
98	Male	Group	3	Yes	No	No	21 - 30	10 to 15	No
99	Female	Group	10	Yes	No	Yes	21 - 30	0 to 5	No
100	Male	Group	5	Yes	No	No	21 - 30	0 to 5	No
101	Male	Group	3	Yes	No	No	21 - 30	0 to 5	Yes
102	Female	Group	5	No	Yes	No	21 - 30	0 to 5	No
103	Female	Group	17	No	No	No	11 - 20	0 to 5	No
104	Female	Group	6	Yes	No	Yes	11 - 20	0 to 5	No
105	Male	Group	20	Yes	Yes	Yes	31 - 40	0 to 5	No
106	Male	Group	10	Yes	No	Yes	21 - 30	0 to 5	Yes
107	Male	Solo	1	Yes	No	No	31 - 40	0 to 5	No
108	Female	Solo	26	NA	No	No	11 - 20	0 to 5	No
109	Male	Group	3	NA	No	Yes	21 - 30	0 to 5	No
110	Female	Group	5	Yes	No	No	21 - 30	0 to 5	No
111	Female	Group	23	Yes	Yes	No	21 - 30	0 to 5	Yes
112	Female	Group	11	Yes	No	No	21 - 30	0 to 5	No
113	Male	Group	23	No	No	No	31 - 40	5 to 10	Yes
114	Female	Group	14	Yes	No	No	21 - 30	0 to 5	No
115	Female	Group	26	Yes	No	Yes	21 - 30	0 to 5	No
116	Male	Solo	30	No	No	No	11 - 20	0 to 5	No
117	Female	Group	24	Yes	Yes	Yes	21 - 30	0 to 5	No
118	Male	Group	20	NA	No	Yes	31 - 40	0 to 5	Yes
119	Female	Group	23	Yes	No	Yes	21 - 30	0 to 5	No
120	Female	Group	36	NA	No	Yes	21 - 30	0 to 5	No
121	Female	Group	5	NA	Yes	Yes	21 - 30	0 to 5	No
122	Female	Group	30	Yes	No	Yes	21 - 30	5 to 10	No
123	Male	Group	10	Yes	No	No	21 - 30	0 to 5	No
124	Male	Group	13	No	No	No	21 - 30	0 to 5	Yes
125	Male	Group	19	No	No	No	21 - 30	0 to 5	Yes
126	Female	Group	15	Yes	No	No	21 - 30	0 to 5	No
127	Female	Group	4	NA	No	Yes	21 - 30	0 to 5	No
128	Female	Solo	20	NA	No	No	0 - 10	0 to 5	No
129	Female	Solo	40	No	No	No	21 - 30	5 to 10	No
130	Male	Group	26	Yes	No	No	31 - 40	0 to 5	No
131	Male	Group	8	Yes	No	No	21 - 30	0 to 5	No
132	Male	Solo	3	No	No	No	11 - 20	0 to 5	No
133	Male	Group	23	Yes	Yes	No	11 - 20	0 to 5	No
134	Female	Group	21	Yes	No	No	21 - 30	0 to 5	No
135	Female	Group	8	No	No	No	21 - 30	0 to 5	No
136	Female	Group	3	Yes	No	No	21 - 30	0 to 5	No
137	Female	Group	14	Yes	Yes	No	31 - 40	0 to 5	No
138	Female	Group	15	Yes	Yes	No	21 - 30	0 to 5	No
139	Female	Group	5	Yes	No	No	21 - 30	0 to 5	No
140	Female	Group	5	No	No	No	21 - 30	0 to 5	No
141	Female	Group	12	Yes	No	No	21 - 30	0 to 5	Yes
142	Male	Group	17	Yes	No	No	11 - 20	5 to 10	No
143	Female	Group	11	Yes	No	No	21 - 30	0 to 5	No
144	Male	Group	5	Yes	No	No	21 - 30	0 to 5	No
145	Female	Group	24	No	No	No	11 - 20	0 to 5	No
146	Male	Group	8	Yes	No	Yes	21 - 30	5 to 10	No
147	Male	Group	38	Yes	Yes	Yes	21 - 30	0 to 5	Yes
148	Female	Group	9	Yes	No	No	21 - 30	0 to 5	Yes
149	Female	Group	31	NA	No	Yes	11 - 20	0 to 5	No
150	Female	Group	20	Yes	No	No	31 - 40	10 to 15	No
151	Male	Group	22	No	No	No	21 - 30	5 to 10	No
152	Female	Group	25	Yes	No	No	21 - 30	0 to 5	Yes
153	Female	Group	22	Yes	No	No	31 - 40	0 to 5	No
154	Female	Group	33	No	No	No	31 - 40	0 to 5	Yes
155	Male	Group	36	NA	No	No	41 - 50	0 to 5	Yes
156	Male	Group	3	Yes	No	Yes	21 - 30	0 to 5	Yes
157	Female	Group	3	NA	Yes	No	21 - 30	0 to 5	No
158	Female	Group	4	No	No	No	21 - 30	0 to 5	No
159	Male	Group	43	Yes	No	Yes	21 - 30	0 to 5	No
160	Female	Group	20	Yes	No	Yes	21 - 30	0 to 5	No
161	Male	Solo	2	NA	No	No	21 - 30	5 to 10	No
162	Female	Group	4	Yes	No	No	21 - 30	0 to 5	No
163	Male	Solo	44	NA	No	Yes	11 - 20	0 to 5	No
164	Male	Group	18	NA	No	No	31 - 40	5 to 10	No
165	Male	Group	8	NA	No	No	21 - 30	0 to 5	No
166	Male	Group	43	Yes	No	Yes	41 - 50	5 to 10	No
167	Female	Group	2	Yes	No	No	21 - 30	5 to 10	No
168	Female	Group	35	NA	No	Yes	21 - 30	0 to 5	No
169	Female	Group	6	No	No	No	21 - 30	0 to 5	No
170	Female	Group	35	NA	No	No	21 - 30	0 to 5	No
171	Male	Group	44	No	No	Yes	21 - 30	0 to 5	No
172	Male	Solo	NA	Yes	Yes	No	21 - 30	5 to 10	No
173	Female	Group	11	No	No	No	21 - 30	0 to 5	No
